# Supplementary material for: Sporecasting Biogeography Across Scales: Continental Patterns and Local Constraints on Macrofungal Dispersal
Source: Mol Ecol. 2026 May 6;35:e70366. doi: 10.1111/mec.70366 (PMC13147313; doi:10.1111/mec.70366)
Supplement: Supplementary file 1 — Table S1: Information about the identity, location, and general climate and ecosystem conditions of each site and treatment used for the study. Abbreviated versions of each site are found in parentheses for ease of reference. [file MEC-35-e70366-s004.xlsx]

## Sheet: Sheet1
Supplementary Table 1 - Information about the identity, location, and general climate and ecosystem conditions of each site and treatment used for the study. Abbreviated versions of each site are found in parentheses for ease of reference.
	MAT C	MAP (mm)	Site	Habitats	Years since Burn (as of Oct 2022)	Lat	Long	Elevation (m)	n Samples	Descriptions
Desert Soutwest (DSW)	15.6111	61.5188	Santa Rita Experimental Ridge NEON	Grassland Unburned	> 30	31.8001	-110.873	1126	11	Semi-arid, desert-mountain interface ecosystem with vegetation from desert scrub to mesquite/shrubland, alluvial coarse soils, dry winters and summer monsoons, and strong topographic and micro-habitat heterogeneity.
				Grassland Burned	5.5	31.7995	-110.872	1127	9
			Madera Cayon-Coronado National Forest	Conifer Unburned	> 30	31.7303	-110.837	2061	6
				Conifer Burned	18	31.7263	-110.835	2279	6
				Oak Unburned	>30	31.8004	-110.768	1495	7
				Oak Burned	11	31.7697	-110.752	1608	5
Great Lakes (GRTL)	11.8889	105.385	Cedar Creek Ecosystem Science Reserve LTER	Grassland Unburned	> 30	45.4132	-93.1771	278	18	Temperate prairie-forest-wetland mosaic on nutrient-poor sand soils, dominated by glacial topography, mixed vegetation including grassland, savannah , and pine forest, with cold winters and humid warm summers with rain distributed throughout the year.
				Grassland Burned	1	45.4115	-93.18	281	21
				Conifer Unburned	> 30	45.4192	-93.1988	284	24
				Oak Unburned	> 30	45.4103	-93.1744	280	24
				Oak Burned	4	45.4106	-93.1742	281	24
Northeast (NE)	7.66667	120.447	Harvard Forest NEON & LTER	Conifer Unburned	> 30	42.5515	-72.1701	402	14	Temperate mixed-deciduous forest on glacial till and loamy soils, dominated by oak, maple, and pine, with rolling uplands and wetlands, experiencing cold snowy winters and warm humid summers with evenly distributed rainfall throughout the year.
				Oak Unburned	> 30	42.5429	-72.1802	371	13
Pacific Northwest (PNW)	11.4444	115.494	Buford Park Recreation Area	Grassland Unburned	> 30	43.9997	-122.943	189	34	Temperate coniferous rainforest on steep mountainous terrain with deep, well-drained Andisols, dominated by Douglas-fir, western hemlock, and red cedar, with mild wet winters, dry warm summers, and exceptionally high annual precipitation.
				Grassland Burned	1	43.9968	-122.945	179	34
			HJ Andrews Forest LTER	Conifer Unburned	> 30	44.2103	-122.254	510	18
				Conifer Burned	2	44.2062	-122.258	489	18
				Oak Unburned	> 30	43.9962	-122.95	203	38
				Oak Burned	3	43.9966	-122.951	212	34
Prarie Peninsula (PRAI)	12.6111	87.5538	Konza Prarie Biological Station NEON	Grassland Unburned	1.5	39.1005	-96.5841	350	27	Temperate tallgrass prairie on rolling limestone and shale uplands with loamy to clay soils, dominated by big bluestem, Indian grass, and switchgrass, experiencing hot humid summers, cold winters, and periodic fire and drought.
				Grassland Burned	0.5	39.1028	-96.5858	353	31
				Oak Unburned	1.5	39.1013	-96.5853	351	32
				Oak Burned	0.5	39.1022	-96.5888	343	32
Southeast (SE)	20.8889	133.147	Ordway-Swisher Biological Station NEON	Conifer Unburned	5	29.6952	-81.9639	33	59	Subtropical sandhill-flatwoods-wetland mosaic on nutrient-poor sandy soils, dominated by longleaf pine, wiregrass, and mixed hardwood hammocks, with hot humid summers, mild winters, and a pronounced summer wet season
				Conifer Burned	0.5	29.6946	-81.9627	30	56
				Oak Unburned	> 30	29.6815	-81.9697	34	57
				Oak Burned	1	29.6838	-81.9687	21	57
Southern Rockies (SROC)	0.61111	96.7486	Niwot Ridge LTER & NEON	Grassland Unburned	> 30	40.0519	-105.583	3466	13	High-elevation alpine-subalpine landscape on glacial till and rocky soils, dominated by Engelmann spruce, subalpine fir, and tundra vegetation, with steep topography, long cold snowy winters, and short cool summers
				Conifer Unburned	> 30	40.052	-105.583	3468	15
Taiga (TAIG)	-1.2447	24.55	Bonanza Creek LTER extended spruce network	Conifer Unburned	> 30	65.2733	-148.132	220	6	Boreal forest on permafrost-influenced silt and loess soils, dominated by black spruce, white spruce, and birch, with flat to gently rolling terrain, long frigid winters, short mild summers, and strong seasonal variation in moisture and temperature
				Conifer Burned	7	65.2529	-148.14	271	6
