# Supplementary material for: Sporecasting Biogeography Across Scales: Continental Patterns and Local Constraints on Macrofungal Dispersal
Source: Mol Ecol. 2026 May 6;35:e70366. doi: 10.1111/mec.70366 (PMC13147313; doi:10.1111/mec.70366)
Supplement: Supplementary file 2 — Table S2: Top 10 aerial macrofungal genera by mean rank abundance for each site, calculated using the number of OTUs found in that ecoregion. Below the name is the common growth form in parentheses. [file MEC-35-e70366-s005.xlsx]

## Sheet: CLIMUSH_SuppTable_2
Supplementary Table 2. Top 10 aerial macrofungal genera by mean rank abundance for each site, calculated using the number of OTUs found in that ecoregion. Below the name is the common growth form in parentheses.
Rank1	DSW	GRTL	NE	PNW	PRAI	SE	SROC	TAIG
Rank2	Lepiota (Gilled)	Elaphomyces ( Truffle )	Bovista ( Puffball )	Crucibulum ( Birdís Nest )	Kuehneromyces ( Gilled )	Disciseda ( Puffball )	Lycoperdon ( Puffball )	Alpova ( Truffle )
Rank3	Agaricus ( Gilled )	Peziza ( Cup )	Baeospora (Gilled)	Paralepista (Gilled)	Inonotus ( Pored )	Rhizopogon ( Truffle )	Disciseda ( Puffball )	Pseudotrichaptum (Pored)
Rank4	Hypholoma ( Gilled )	Gyromitra ( Cup )	Cortinarius ( Gilled )	Iodophanus ( Cup)	Gloeostereum ( Crust )	Armillaria ( Gilled )	Rhizopogon ( Truffle )	Diplomitoporus (Pored)
Rank5	Rhodocollybia ( Gilled )	Armillaria ( Gilled )	Lactarius ( Gilled )	Hymenogaster ( Truffle )	Sclerogaster ( Truffle )	Hymenochaetopsis ( Pored )	Calonarius ( Gilled )	Paxillus ( Gilled )
Rank6	Hypoxylon ( Canker )	Bolbitius ( Gilled )	Hygrophoropsis ( Gilled )	Rhizopogon ( Truffle )	Myxomphalia (Gilled)	Tuber (Pored)	Bovista ( Puffball )	Xerombrophila ( Cup )
Rank7	Radulomyces (Crust)	Lactarius ( Gilled )	Porodisculus ( Pored )	Geopyxis ( Cup )	Phlebiopsis ( Crust )	Tricholoma ( Gilled )	Entoloma (Gilled)	Mycena ( Gilled )
Rank8	Armillaria ( Gilled )	Porodisculus ( Pored )	Megacollybia (Gilled)	Hypholoma ( Gilled )	Fomitopsis ( Pored )	Myxomphalia (Gilled)	Gautieria ( Truffle )	Coprinellus ( Gilled )
Rank9	Rhizopogon ( Truffle )	Agrocybe (Gilled)	Tylopilus (Pored)	Peziza ( Cup )	Pachyphlodes ( Truffle )	Elaphomyces ( Truffle )	Peziza ( Cup )	Cantharellula (Gilled)
Rank10	Coprinus ( Gilled )	Arachnion (Puffball)	Radulomyces (Crust)	Fomitopsis ( Pored )	Geopyxis ( Cup )	Peniophorella ( Crust )	Athelia ( Crust )	Armillaria ( Gilled )
	Hymenochaete (Crust)	Tulosesus (Gilled)	Armillaria ( Gilled )	Pholiota ( Gilled )	Scleroderma ( Puffball )	Melanoleuca (Gilled)	Boletus (Pored)	Stereum (Crust)
