# Supplementary material for: Sporecasting Biogeography Across Scales: Continental Patterns and Local Constraints on Macrofungal Dispersal
Source: Mol Ecol. 2026 May 6;35:e70366. doi: 10.1111/mec.70366 (PMC13147313; doi:10.1111/mec.70366)
Supplement: Supplementary file 3 — Table S3: List of taxa designated as macrofungi for this study. Included and excluded taxa are based consultation of primary literature and curation by Bitty Roy, Matt Smith, as well as other collaborators within the CLIMUSH project. [file MEC-35-e70366-s001.xlsx]

## Sheet: Macro List
Supplementary Table 3. List of taxa designated as macrofungi for this study. Included and excluded taxa are based on Mueller G.M. et al., (2007), Thiers & Halling 2018, and expert curation by Bitty Roy, Matt Smith, as well as other collaborators within the CLIMUSH project.
Phylum	Class (only these are included)	included orders or families (only these included)	EXCLUDED families or genera
Ascomycota	Eurotiomycetes	Elaphomycetaceae	all other Eurotiomycetes
Ascomycota	Geoglossomycetes	Geoglossales
Ascomycota	Neolectomycetes	Neolectales
Ascomycota	Orbiliomycetes	Orbiliales
Ascomycota	part of Dothideomycetes	Hysteriales
Ascomycota	part of Leotiomycetes	Helotiales	Erysiphaceae, Drepanopezizaceae
Ascomycota	part of Leotiomycetes	Leotiales	all but Leotiales and Helotiales
Ascomycota	part of Sordariomycetes	Graphostromataceae
Ascomycota	part of Sordariomycetes	Hypoxylaceae
Ascomycota	part of Sordariomycetes	Lopadostomataceae
Ascomycota	part of Sordariomycetes	Xylariaceae
Ascomycota	Pezizomycetes	Pezizales
Ascomycota	Sordariomycetes	Diatrypaceae	Excluded Sordariomycetes: Amphisphaeriaceae, Barrmaeliaceae, Castanediellaceae, Clypeosphaeriaceae, Hyponectriaceae, Microdochiaceae, Myelospermataceae, Polystigmataceae, Requienellaceae, Zygosporiaceae.
Basidiomycota	Agaricomycetes	Agaricales
Basidiomycota	Agaricomycetes	Amylocorticiales
Basidiomycota	Agaricomycetes	Atheliales
Basidiomycota	Agaricomycetes	Auriculariales
Basidiomycota	Agaricomycetes	Boletales
Basidiomycota	Agaricomycetes	Cantharellales
Basidiomycota	Agaricomycetes	Corticiales
Basidiomycota	Agaricomycetes	Geastrales
Basidiomycota	Agaricomycetes	Gloeophyllales
Basidiomycota	Agaricomycetes	Gomphales
Basidiomycota	Agaricomycetes	Hymenochaetales
Basidiomycota	Agaricomycetes	Hysterangiales
Basidiomycota	Agaricomycetes	Jaapiales
Basidiomycota	Agaricomycetes	Lepidostromatales
Basidiomycota	Agaricomycetes	Phallales
Basidiomycota	Agaricomycetes	Polyporales
Basidiomycota	Agaricomycetes	Russulales
Basidiomycota	Agaricomycetes	Sebacinales
Basidiomycota	Agaricomycetes	Stereopsidales
Basidiomycota	Agaricomycetes	Thelephorales
Basidiomycota	Agaricomycetes	Trechisporales
Basidiomycota	Agaricomycetes	Tremellodendropsidales
Basidiomycota	Dacrymycetes	Dacrymycetales
Basidiomycota	Endogonomycetes	Endogonales
Basidiomycota	part of Tremellomycetes	Naemateliaceae	Many Tremellales excluded as yeast like: Bulleraceae, Bulleribasidiaceae, Carcinomycetaceae, Cuniculitremaceae, Cystofilobasidiales, Cryptococcaceae, Filobasidiales, Holtermanniales, Rhynchogastremaceae, Trimorphomycetaceae
Basidiomycota	part of Tremellomycetes	Phaeotremellaceae
Basidiomycota	part of Tremellomycetes	Sirobasidiaceae
Mortierellomycota	part of Tremellomycetes	Tremellaceae
