# Supplementary material for: Sporecasting Biogeography Across Scales: Continental Patterns and Local Constraints on Macrofungal Dispersal
Source: Mol Ecol. 2026 May 6;35:e70366. doi: 10.1111/mec.70366 (PMC13147313; doi:10.1111/mec.70366)
Supplement: Supplementary file 4 — Table S4: Table denoting the climatic and temporal trends within sites based on mixed linear effect models with subplot as a random variable due to repeated testing for both macrofungal DNA abundance and macrofungal OTU richness. Non‐significant trends are reported as “ns” within the cell. Significant trends in MMT or MMP are denoted with a “+” for positive trends and a “−” for negative trends. Season and year are reported as the category that is higher (2022 or 2023 and “E” for early season and “L” for late season). [file MEC-35-e70366-s003.xlsx]

## Sheet: Sheet2
Supplementary Table 4. Table denoting the climatic and temporal trends within sites based on mixed linear effect models with subplot as a random variable due to repeated testing for both macrofungal DNA abundance and macrofungal OTU richness.
Non-significant trends are reported as “ns” within the cell. Significant trends in MMT or MMP are denoted with a “+” for positive trends and a “-“ for negative trends.
Season and year are reported as the category that is higher (2022 or 2023 and “E” for early season and “L” for late season).
	Abund						Rich
	MMP	MMT	Elev	22 / 23	E / L		MMP	MMT	Elev	22 / 23	E / L
DSW	ns	ns	ns	ns	ns		ns	ns	ns	ns	ns
GRTL	+	+	ns	23	L		ns	ns	ns	ns	L
NE	ns	ns	ns	ns	ns		+	+	ns	23	E
PNW	+	+	ns	22	L		+	ns	ns	22	L
PRAI	-	+	ns	22	E		ns	-	ns	23	E
SE	-	+	ns	ns	ns		-	+	ns	ns	ns
SROC	-	+	ns	22	E		+	ns	ns	ns	ns
TAIG	-	ns	ns	ns	ns		ns	ns	ns	ns	ns

## Sheet: Sheet1
Ecoregion	Abund	Abund R2	Richness	Richness R2
DSW	NA		MMP - marginal
GRTL	MMP (p < 0.001), MMT (p = 0.015), 2023 > 2022 (p < 0.001), late > early (p < 0.001)	m = 0.605, c = 0.607	late > early (p = 0.036)	m & c =0. 228
NE	Late > early (p < 0.001)	m = 0.662, c = 0.662	MMP (p = 0.005), MMT (p = 0.009), 2023 > 2022 (0.017), early > late (0.039)	m & c = 0.697
PNW	MMP (p < 0.001), MMT (p < 0.001), 2022 > 2023 (p = 0.013), late > early (p < 0.001)	m & c = 0.35	MMP (p < 0.001), 2022 > 2023, late > early, sig interaction	m = 0.215, c = .333
PRAI	MMP (neg; p < 0.001), MMT (p = 0.010), 2022 > 2023 (p < 0.001), early > late (p < 0.001)	m = 0.322, c = 0.328	MMT (neg, p = 0.024), 2023 > 2022, early > late (0.047)	m & c = 0.309
SE	MMP (neg; p = 0.016), MMT (p < 0.001)	m & c = 0.218	MMP (neg; p = 0.025), MMT (p = 0.035), interaction	m & c = 0.174
SROC	MMP (neg; p < 0.001), MMT (p < 0.001), 2022 > 2023, early > late, interaction	m & c = 0.577	MMP (p = 0.019) - lmer removed MMT	c = 0.317
TAIG	MMP (neg; p = 0.002) lmer removed MMT	m & c = 0.600	NA	m = 0.003, c = 0.356
